# Supplementary material for: Growth Performance, Carcass Quality, and Lipid Metabolism in Krškopolje Pigs and Modern Hybrid Pigs: Comparison of Genotypes and Evaluation of Dietary Protein Reduction
Source: Animals (Basel). 2024 Nov 19;14(22):3331. doi: 10.3390/ani14223331 (PMC11591021; doi:10.3390/ani14223331)
Supplement: Supplementary file 1 [file animals-14-03331-s001.zip]

Archive with 10 entries (10 files):
- Supplementary Figure S1.pdf
- Supplementary Figure S2.pdf
- Supplementary Figure S3.pdf
- Supplementary Figure S4.pdf
- Supplementary Figure S5.pdf
- Supplementary Figure S6.pdf
- Supplementary Figure S7.pdf
- Supplementary Table S1.pdf
- Supplementary Table S2.pdf
- Supplementary Table S3.pdf
